# Supplementary material for: Co-Exposure of Polycyclic Aromatic Hydrocarbons and Phthalates with Blood Cell-Based Inflammation in Early Pregnant Women
Source: Toxics. 2023 Sep 25;11(10):810. doi: 10.3390/toxics11100810 (PMC10611080; doi:10.3390/toxics11100810)
Supplement: Supplementary file 1 [file toxics-11-00810-s001.zip]

Archive with 1 entries (1 files):
- toxics-2611628-supplementary.pdf
